# Supplementary material for: Effectiveness of an O-Alkyl Hydroxamate in Dogs with Naturally Acquired Canine Leishmaniosis: An Exploratory Clinical Trial
Source: Animals (Basel). 2022 Oct 7;12(19):2700. doi: 10.3390/ani12192700 (PMC9559384; doi:10.3390/ani12192700)
Supplement: Supplementary file 1 [file animals-12-02700-s001.zip]

Archive with 1 entries (1 files):
- animals-1822017-supplementary.pdf
